# Supplementary material for: Andrographolide and Fucoidan Induce a Synergistic Antiviral Response In Vitro Against Infectious Pancreatic Necrosis Virus
Source: Molecules. 2025 Jun 3;30(11):2443. doi: 10.3390/molecules30112443 (PMC12156450; doi:10.3390/molecules30112443)
Supplement: Supplementary file 1 [file molecules-30-02443-s001.zip]

Archive with 1 entries (1 files):
- molecules-3597226-supplementary.pdf
